# Supplementary material for: Protein overabundance is driven by growth robustness
Source: Sci Adv. 2026 Mar 20;12(12):eadz9623. doi: 10.1126/sciadv.adz9623 (PMC13004021; doi:10.1126/sciadv.adz9623)
Supplement: Supplementary file 2 — Data S1 to S9 [file sciadv.adz9623_data_s1_to_s9.zip]

Archive with 9 entries (9 files):
- adz9623_data_s1.xlsx
- adz9623_data_s2.xlsx
- adz9623_data_s3.xlsx
- adz9623_data_s4.xlsx
- adz9623_data_s5.xlsx
- adz9623_data_s6.xlsx
- adz9623_data_s7.xlsx
- adz9623_data_s8.xlsx
- adz9623_data_s9.gb
