# Supplementary material for: Protein overabundance is driven by growth robustness
Source: Sci Adv. 2026 Mar 20;12(12):eadz9623. doi: 10.1126/sciadv.adz9623 (PMC13004021; doi:10.1126/sciadv.adz9623)
Supplement: Supplementary file 3 — Movies S1 to S12 [file sciadv.adz9623_movies_s1_to_s12.zip]

Archive with 12 entries (12 files):
- adz9623_movie_s1.mp4
- adz9623_movie_s2.mp4
- adz9623_movie_s3.mp4
- adz9623_movie_s4.mp4
- adz9623_movie_s5.mp4
- adz9623_movie_s6.mp4
- adz9623_movie_s7.mp4
- adz9623_movie_s8.mp4
- adz9623_movie_s9.mp4
- adz9623_movie_s10.mp4
- adz9623_movie_s11.mp4
- adz9623_movie_s12.mp4
